# Supplementary material for: JNK signaling provides a novel therapeutic target for Rett syndrome
Source: BMC Biol. 2021 Dec 16;19:256. doi: 10.1186/s12915-021-01190-2 (PMC8675514; doi:10.1186/s12915-021-01190-2)
Supplement: Supplementary file 3 — Additional file 3. Data relative to Figure 5 [file 12915_2021_1190_MOESM3_ESM.xlsx]

## Sheet: Foglio1
P-JNK/JNK
	control					mutated
untreated	1	0.99574	1.29856	1.12345	2.08675	2.35459	2.07733	1.98452	1.85421
D-JNKI1	1.66656	1.33946	0.965123	1.2562		1.35491	1.80705	0.804607	1.24674
P-c-Jun/c-Jun
	control				mutated
untreated	1	0.97574	1	1	1.63	1.9	1.64	3.27916	2.55573	1.45852
D-JNKI1	1.32	1.00433	0.407649	1.01852	0.9	0.97	0.55	0.781436	1.31153	0.782176
LDH	control
untreated	1.042	1.08247	0.907472	1.03774	1.06792	0.88014	1.0239	1.08567	0.872685	0.434137	1.3575
D-JNKI1	1.23369	1.25321	1.23582	0.456567	0.42607
	mutated
untreated	2.32521	2.25244	2.24712	2.92546	2.81471	2.83707	1.51269	1.17086	1.16908	2.29575	2.23079	2.28474	1.57126	1.5347	1.58936	1.92445	1.87653	1.84742	2.6358	2.6674	2.60954	1.66149	1.22125	0.911953	1.03424	0.9212	0.444368
D-JNKI1	1.463	1.44809	1.45412	0.971366	1.00118	1.00864	1.23866	1.23795	1.24824	1.78239	1.68923	0.778751	0.724545	0.599311	0.690408	0.813871	0.676931
